# Supplementary material for: Alcohol Hangover Increases Conflict Load via Faster Processing of Subliminal Information
Source: Front Hum Neurosci. 2018 Aug 21;12:316. doi: 10.3389/fnhum.2018.00316 (PMC6113573; doi:10.3389/fnhum.2018.00316)
Supplement: Supplementary file 1 [file Data_Sheet_1.XLSX]

## Sheet: Tabelle1
DRINKS			consumption table (for documentation & keeping track)
Please enter values			time	what	amount / ml	brandy reduction	wine reduction	Alcohol left	in brandy left	in red wine left
Sex (f/m)	m		20:15:00	PLEASE CHOOSE		0	0	122.106	423.978	1606.65
height in cm	180			PLEASE CHOOSE		0	0	122.106	423.978	1606.65
weight in kg	80			PLEASE CHOOSE		0	0	122.106	423.978	1606.65
age in years	25			PLEASE CHOOSE		0	0	122.106	423.978	1606.65
				PLEASE CHOOSE		0	0	122.106	423.978	1606.65
only change max. BAC (not realistic BAC!)				PLEASE CHOOSE		0	0	122.106	423.978	1606.65
max. BAC	2			PLEASE CHOOSE		0	0	122.106	423.978	1606.65
realistic BAC on an empty stomach (assumed resorption deficit of 20%) maximum will be reached about 60 min. after end of consumption (if consumed within 30 min, or less)	1.6			PLEASE CHOOSE		0	0	122.106	423.978	1606.65
				PLEASE CHOOSE		0	0	122.106	423.978	1606.65
Your results (please don't manipulate)				PLEASE CHOOSE		0	0	122.106	423.978	1606.65
estimated total body water in l	46.296			PLEASE CHOOSE		0	0	122.106	423.978	1606.65
required alcohol in gr	122.106			PLEASE CHOOSE		0	0	122.106	423.978	1606.65
ml BRANDY (36 Vol %) needed OR	423.978	stretch the amount over at least 2 h for safety!		PLEASE CHOOSE		0	0	122.106	423.978	1606.65
ml red wine (9,5 Vol %) needed	1606.65			PLEASE CHOOSE		0	0	122.106	423.978	1606.65
				PLEASE CHOOSE		0	0	122.106	423.978	1606.65
				PLEASE CHOOSE		0	0	122.106	423.978	1606.65
				PLEASE CHOOSE		0	0	122.106	423.978	1606.65
				PLEASE CHOOSE		0	0	122.106	423.978	1606.65
